# Supplementary material for: Effects of Delayed-Release Olive Oil and Hydrolyzed Pine Nut Oil on Glucose Tolerance, Incretin Secretion and Appetite in Humans
Source: Nutrients. 2021 Sep 27;13(10):3407. doi: 10.3390/nu13103407 (PMC8538272; doi:10.3390/nu13103407)
Supplement: Supplementary file 1 [file nutrients-13-03407-s001.zip]

Archive with 1 entries (1 files):
- nutrients-1372577-Supplementary.pdf
